# Supplementary material for: Studying Dynamic Features in Myocardial Infarction Progression by Integrating miRNA-Transcription Factor Co-Regulatory Networks and Time-Series RNA Expression Data from Peripheral Blood Mononuclear Cells
Source: PLoS One. 2016 Jul 1;11(7):e0158638. doi: 10.1371/journal.pone.0158638 (PMC4930172; doi:10.1371/journal.pone.0158638)
Supplement: S1 File — (XLS) [file pone.0158638.s005.xls]

## Sheet: Acute phase
Significantly enriched subpathways in acute phase
Pathway name	subpathway_ID	Benjamini–Hochberg adjusted p-value
Influenza A	path:05164_3	4.45e-08
Influenza A	path:05164_8	1.21e-05
Influenza A	path:05164_1	1.21e-05
Influenza A	path:05164_5	1.21e-05
HTLV-I infection	path:05166_18	1.54e-05
Focal adhesion	path:04510_20	3.04e-05
Influenza A	path:05164_13	3.04e-05
Measles	path:05162_3	3.91e-05
Chemokine signaling pathway	path:04062_12	5.05e-05
Fc epsilon RI signaling pathway	path:04664_4	5.05e-05
Influenza A	path:05164_19	5.05e-05
Influenza A	path:05164_6	6.22e-05
Influenza A	path:05164_4	7.2e-05
Fc gamma R-mediated phagocytosis	path:04666_5	8.26e-05
MAPK signaling pathway	path:04010_15	8.93e-05
Jak-STAT signaling pathway	path:04630_2	8.93e-05
MAPK signaling pathway	path:04010_24	8.93e-05
Measles	path:05162_4	8.93e-05
HTLV-I infection	path:05166_17	8.93e-05
Pathways in cancer	path:05200_11	0.000241787
Hepatitis C	path:05160_12	0.000277291
MAPK signaling pathway	path:04010_4	0.000277291
Fc gamma R-mediated phagocytosis	path:04666_15	0.000277291
B cell receptor signaling pathway	path:04662_2	0.000277291
Colorectal cancer	path:05210_3	0.000277291
Pancreatic cancer	path:05212_3	0.000277291
MAPK signaling pathway	path:04010_21	0.000365252
PI3K-Akt signaling pathway	path:04151_8	0.000397762
Pancreatic cancer	path:05212_4	0.000397762
Prostate cancer	path:05215_6	0.000406364
MAPK signaling pathway	path:04010_18	0.000408559
MAPK signaling pathway	path:04010_14	0.000408559
Fc epsilon RI signaling pathway	path:04664_5	0.000408559
Influenza A	path:05164_2	0.000408559
Cytosolic DNA-sensing pathway	path:04623_2	0.000431249
Hepatitis B	path:05161_13	0.000439879
Osteoclast differentiation	path:04380_11	0.000439879
mTOR signaling pathway	path:04150_2	0.000527273
VEGF signaling pathway	path:04370_2	0.000722708
Hepatitis B	path:05161_14	0.000752452
Hepatitis B	path:05161_15	0.000752452
Epstein-Barr virus infection	path:05169_12	0.000752452
Colorectal cancer	path:05210_10	0.000752452
Cytosolic DNA-sensing pathway	path:04623_3	0.000812791
Prostate cancer	path:05215_4	0.000813321
MAPK signaling pathway	path:04010_17	0.000852027
Apoptosis	path:04210_8	0.000852027
Fc gamma R-mediated phagocytosis	path:04666_4	0.000944825
Apoptosis	path:04210_13	0.000944825
Hepatitis B	path:05161_17	0.000944825
Colorectal cancer	path:05210_2	0.000944825
Pancreatic cancer	path:05212_5	0.000944825
Chronic myeloid leukemia	path:05220_4	0.000944825
Non-small cell lung cancer	path:05223_4	0.000944825
Leukocyte transendothelial migration	path:04670_20	0.00105295
PI3K-Akt signaling pathway	path:04151_11	0.00105368
Chemokine signaling pathway	path:04062_11	0.00105368
Chemokine signaling pathway	path:04062_4	0.00122602
Cytosolic DNA-sensing pathway	path:04623_5	0.00122602
Chagas disease (American trypanosomiasis)	path:05142_11	0.00122602
Acute myeloid leukemia	path:05221_4	0.00122602
Leukocyte transendothelial migration	path:04670_22	0.00122602
Neurotrophin signaling pathway	path:04722_9	0.00122602
Prostate cancer	path:05215_3	0.00122602
Acute myeloid leukemia	path:05221_2	0.00122602
Acute myeloid leukemia	path:05221_3	0.00122602
Non-small cell lung cancer	path:05223_1	0.00122602
MAPK signaling pathway	path:04010_23	0.00127105
HTLV-I infection	path:05166_22	0.00127105
Small cell lung cancer	path:05222_5	0.00127105
Small cell lung cancer	path:05222_9	0.00127105
Natural killer cell mediated cytotoxicity	path:04650_12	0.00135494
Fc gamma R-mediated phagocytosis	path:04666_11	0.00135494
MAPK signaling pathway	path:04010_13	0.00139901
PI3K-Akt signaling pathway	path:04151_9	0.00139901
Apoptosis	path:04210_7	0.00150623
MAPK signaling pathway	path:04010_12	0.00166683
RIG-I-like receptor signaling pathway	path:04622_9	0.00176713
Carbohydrate digestion and absorption	path:04973_1	0.00176713
Measles	path:05162_5	0.00176713
B cell receptor signaling pathway	path:04662_7	0.00179355
Measles	path:05162_1	0.00196645
Herpes simplex infection	path:05168_9	0.00196645
Herpes simplex infection	path:05168_10	0.00196645
RIG-I-like receptor signaling pathway	path:04622_1	0.00197923
ErbB signaling pathway	path:04012_7	0.00256239
B cell receptor signaling pathway	path:04662_6	0.00256239
PI3K-Akt signaling pathway	path:04151_10	0.00256239
Focal adhesion	path:04510_5	0.00256239
VEGF signaling pathway	path:04370_6	0.00262417
Natural killer cell mediated cytotoxicity	path:04650_20	0.00262417
Natural killer cell mediated cytotoxicity	path:04650_11	0.00306102
Fc gamma R-mediated phagocytosis	path:04666_9	0.00306102
Chemokine signaling pathway	path:04062_13	0.00324593
mTOR signaling pathway	path:04150_4	0.00324593
mTOR signaling pathway	path:04150_9	0.00324593
HTLV-I infection	path:05166_11	0.00324593
Melanoma	path:05218_2	0.00324593
Tuberculosis	path:05152_4	0.00324593
Influenza A	path:05164_15	0.00324593
HTLV-I infection	path:05166_15	0.00324593
Epstein-Barr virus infection	path:05169_8	0.00324593
Pancreatic cancer	path:05212_2	0.00324593
Small cell lung cancer	path:05222_2	0.00324593
Hepatitis B	path:05161_24	0.00335993
Wnt signaling pathway	path:04310_7	0.00383348
Hepatitis C	path:05160_1	0.00385876
Fc gamma R-mediated phagocytosis	path:04666_3	0.00422388
Natural killer cell mediated cytotoxicity	path:04650_3	0.00435289
Natural killer cell mediated cytotoxicity	path:04650_10	0.00435289
mTOR signaling pathway	path:04150_3	0.00435289
Glioma	path:05214_5	0.00435289
Acute myeloid leukemia	path:05221_5	0.00435289
Focal adhesion	path:04510_3	0.00500882
Lysine degradation	path:00310_10	0.00531296
Natural killer cell mediated cytotoxicity	path:04650_17	0.00536339
Amoebiasis	path:05146_8	0.00572497
Neurotrophin signaling pathway	path:04722_4	0.00599811
Fc gamma R-mediated phagocytosis	path:04666_2	0.0066572
Neurotrophin signaling pathway	path:04722_2	0.0068822
VEGF signaling pathway	path:04370_1	0.00720624
Cell adhesion molecules (CAMs)	path:04514_45	0.00744138
RIG-I-like receptor signaling pathway	path:04622_3	0.00744138
PI3K-Akt signaling pathway	path:04151_5	0.00744138
Focal adhesion	path:04510_18	0.00744138
T cell receptor signaling pathway	path:04660_8	0.00744138
T cell receptor signaling pathway	path:04660_9	0.00744138
Colorectal cancer	path:05210_6	0.00744138
Pancreatic cancer	path:05212_6	0.00744138
Pancreatic cancer	path:05212_7	0.00744138
Pathways in cancer	path:05200_31	0.00744138
Measles	path:05162_12	0.00744138
Chemokine signaling pathway	path:04062_8	0.00744138
Lysine degradation	path:00310_11	0.00783864
Insulin signaling pathway	path:04910_4	0.00783864
Natural killer cell mediated cytotoxicity	path:04650_14	0.00911968
Osteoclast differentiation	path:04380_3	0.00911968
Pancreatic cancer	path:05212_9	0.00951056
Pancreatic cancer	path:05212_10	0.00951056
Focal adhesion	path:04510_14	0.00959986
Chagas disease (American trypanosomiasis)	path:05142_6	0.00961905
Cell cycle	path:04110_14	0.00961905
Apoptosis	path:04210_3	0.00973355
Toll-like receptor signaling pathway	path:04620_15	0.00973355
Toxoplasmosis	path:05145_10	0.00973355
Tuberculosis	path:05152_17	0.00973355
Endometrial cancer	path:05213_4	0.00973355
Apoptosis	path:04210_11	0.00973355
HTLV-I infection	path:05166_21	0.00973355
Neurotrophin signaling pathway	path:04722_11	0.0103219
Neurotrophin signaling pathway	path:04722_5	0.0115411
Measles	path:05162_11	0.0116314
Hepatitis B	path:05161_21	0.0122429
Herpes simplex infection	path:05168_6	0.0122429
B cell receptor signaling pathway	path:04662_1	0.0122429
NF-kappa B signaling pathway	path:04064_4	0.012893
Osteoclast differentiation	path:04380_1	0.012893
Osteoclast differentiation	path:04380_15	0.012893
RIG-I-like receptor signaling pathway	path:04622_7	0.012893
Tuberculosis	path:05152_14	0.012893
Leukocyte transendothelial migration	path:04670_2	0.0136624
Insulin signaling pathway	path:04910_7	0.0142717
Influenza A	path:05164_14	0.0142717
PI3K-Akt signaling pathway	path:04151_2	0.0148873
Wnt signaling pathway	path:04310_5	0.0165271
Jak-STAT signaling pathway	path:04630_1	0.0165271
Natural killer cell mediated cytotoxicity	path:04650_13	0.0165271
Leukocyte transendothelial migration	path:04670_17	0.0165271
Adipocytokine signaling pathway	path:04920_12	0.0165271
Epstein-Barr virus infection	path:05169_13	0.0165271
Pathways in cancer	path:05200_21	0.0165271
Chemokine signaling pathway	path:04062_9	0.0165271
Chemokine signaling pathway	path:04062_3	0.0165271
Aldosterone-regulated sodium reabsorption	path:04960_3	0.0165431
Aldosterone-regulated sodium reabsorption	path:04960_4	0.0165431
Tuberculosis	path:05152_18	0.0165431
Hepatitis C	path:05160_3	0.0165431
NF-kappa B signaling pathway	path:04064_3	0.0165712
HIF-1 signaling pathway	path:04066_3	0.0165712
mTOR signaling pathway	path:04150_7	0.0165712
Leukocyte transendothelial migration	path:04670_18	0.0165712
Pathways in cancer	path:05200_10	0.0165712
Neurotrophin signaling pathway	path:04722_12	0.0172565
Glioma	path:05214_6	0.0183951
Regulation of actin cytoskeleton	path:04810_20	0.0183951
Focal adhesion	path:04510_19	0.0185704
Aminoacyl-tRNA biosynthesis	path:00970_9	0.0185704
Pertussis	path:05133_1	0.0185704
Influenza A	path:05164_7	0.0185704
Neurotrophin signaling pathway	path:04722_3	0.0194177
Fc gamma R-mediated phagocytosis	path:04666_12	0.019764
Glioma	path:05214_4	0.019764
Glioma	path:05214_13	0.019764
T cell receptor signaling pathway	path:04660_2	0.019764
Cholinergic synapse	path:04725_8	0.019764
Fc epsilon RI signaling pathway	path:04664_3	0.019764
Insulin signaling pathway	path:04910_15	0.0212015
mTOR signaling pathway	path:04150_6	0.021736
RIG-I-like receptor signaling pathway	path:04622_2	0.021736
Focal adhesion	path:04510_12	0.0217506
Insulin signaling pathway	path:04910_10	0.0241274
Chagas disease (American trypanosomiasis)	path:05142_1	0.0241274
Leukocyte transendothelial migration	path:04670_14	0.0250912
Epstein-Barr virus infection	path:05169_14	0.0250912
Prostate cancer	path:05215_5	0.0250912
Protein processing in endoplasmic reticulum	path:04141_14	0.0267116
Epstein-Barr virus infection	path:05169_15	0.0267116
T cell receptor signaling pathway	path:04660_7	0.0294833
Pathways in cancer	path:05200_20	0.0294833
Fc epsilon RI signaling pathway	path:04664_2	0.031794
Fc epsilon RI signaling pathway	path:04664_8	0.031794
Insulin signaling pathway	path:04910_2	0.0344289
Pathways in cancer	path:05200_16	0.0344289
Tuberculosis	path:05152_15	0.0344289
Natural killer cell mediated cytotoxicity	path:04650_4	0.0348373
Chronic myeloid leukemia	path:05220_8	0.0348373
Chemokine signaling pathway	path:04062_7	0.0361517
Bacterial invasion of epithelial cells	path:05100_3	0.0377617
MAPK signaling pathway	path:04010_5	0.0377617
Neurotrophin signaling pathway	path:04722_8	0.0377617
Progesterone-mediated oocyte maturation	path:04914_9	0.0377617
Toxoplasmosis	path:05145_4	0.0377617
Endometrial cancer	path:05213_2	0.0377617
Leukocyte transendothelial migration	path:04670_12	0.0377617
Renal cell carcinoma	path:05211_1	0.0377617
Pancreatic cancer	path:05212_1	0.0377617
Small cell lung cancer	path:05222_8	0.0377617
Acute myeloid leukemia	path:05221_1	0.0377617
Toxoplasmosis	path:05145_8	0.0377972
Toxoplasmosis	path:05145_15	0.0377972
Prostate cancer	path:05215_2	0.0377972
Epstein-Barr virus infection	path:05169_9	0.0377972
VEGF signaling pathway	path:04370_3	0.0395336
Lysine degradation	path:00310_9	0.0451877
Lysine degradation	path:00310_13	0.0451877
HIF-1 signaling pathway	path:04066_12	0.0451877
Apoptosis	path:04210_9	0.0451877
Toll-like receptor signaling pathway	path:04620_2	0.0451877
Natural killer cell mediated cytotoxicity	path:04650_1	0.0451877
Leukocyte transendothelial migration	path:04670_13	0.0451877
Regulation of actin cytoskeleton	path:04810_19	0.0451877
Pathways in cancer	path:05200_14	0.046176
NF-kappa B signaling pathway	path:04064_7	0.0465686
Amyotrophic lateral sclerosis (ALS)	path:05014_4	0.0465686
Toxoplasmosis	path:05145_1	0.0465686
Renal cell carcinoma	path:05211_6	0.0465686
MAPK signaling pathway	path:04010_3	0.0492932

## Sheet: Subacute phase
Significantly enriched subpathways in subacute phase
Pathway name	subpathway_ID	Benjamini–Hochberg adjusted p-value
MAPK signaling pathway	path:04010_21	0.00113635
MAPK signaling pathway	path:04010_15	0.00113635
Jak-STAT signaling pathway	path:04630_2	0.00113635
Chemokine signaling pathway	path:04062_12	0.00113635
MAPK signaling pathway	path:04010_18	0.00120725
Focal adhesion	path:04510_20	0.00120725
Pathways in cancer	path:05200_11	0.00122387
MAPK signaling pathway	path:04010_4	0.00122387
Influenza A	path:05164_6	0.00122387
Fc epsilon RI signaling pathway	path:04664_4	0.00122387
MAPK signaling pathway	path:04010_24	0.00122387
Influenza A	path:05164_3	0.00122387
Prostate cancer	path:05215_6	0.00126578
HTLV-I infection	path:05166_18	0.00126578
Chemokine signaling pathway	path:04062_11	0.00129603
Influenza A	path:05164_8	0.0013004
MAPK signaling pathway	path:04010_14	0.0018077
Measles	path:05162_4	0.00262694
B cell receptor signaling pathway	path:04662_2	0.00275917
Pancreatic cancer	path:05212_3	0.00275917
HTLV-I infection	path:05166_17	0.00275917
Influenza A	path:05164_19	0.00275917
PI3K-Akt signaling pathway	path:04151_8	0.00317846
Pancreatic cancer	path:05212_4	0.00317846
Pathways in cancer	path:05200_31	0.00317846
Pathways in cancer	path:05200_20	0.00317846
Measles	path:05162_12	0.00317846
Cell cycle	path:04110_14	0.00333758
Hepatitis C	path:05160_12	0.00404542
Influenza A	path:05164_1	0.00529978
Apoptosis	path:04210_11	0.00529978
HTLV-I infection	path:05166_21	0.00529978
Measles	path:05162_11	0.00529978
Pathways in cancer	path:05200_21	0.00583184
Apoptosis	path:04210_8	0.00601891
HTLV-I infection	path:05166_11	0.00601891
VEGF signaling pathway	path:04370_2	0.00636519
Natural killer cell mediated cytotoxicity	path:04650_12	0.00657465
Prostate cancer	path:05215_4	0.00731196
RIG-I-like receptor signaling pathway	path:04622_9	0.00744658
Measles	path:05162_3	0.00744658
B cell receptor signaling pathway	path:04662_1	0.00744658
Hepatitis B	path:05161_15	0.00788178
Epstein-Barr virus infection	path:05169_12	0.00788178
Neurotrophin signaling pathway	path:04722_9	0.00788178
Prostate cancer	path:05215_3	0.00788178
Acute myeloid leukemia	path:05221_2	0.00788178
MAPK signaling pathway	path:04010_13	0.00788178
Hepatitis C	path:05160_13	0.00788178
Chemokine signaling pathway	path:04062_13	0.00822277
Influenza A	path:05164_2	0.00878062
Hepatitis B	path:05161_13	0.00878062
Apoptosis	path:04210_13	0.00878062
Hepatitis B	path:05161_17	0.00878062
Pancreatic cancer	path:05212_5	0.00878062
Chronic myeloid leukemia	path:05220_4	0.00878062
MAPK signaling pathway	path:04010_17	0.010674
Colorectal cancer	path:05210_3	0.0110687
Acute myeloid leukemia	path:05221_4	0.0110687
Prostate cancer	path:05215_5	0.0110687
Chemokine signaling pathway	path:04062_8	0.0115253
PI3K-Akt signaling pathway	path:04151_11	0.0130605
RIG-I-like receptor signaling pathway	path:04622_3	0.0139839
Natural killer cell mediated cytotoxicity	path:04650_11	0.0144204
Influenza A	path:05164_5	0.0144204
Chemokine signaling pathway	path:04062_3	0.0144204
MAPK signaling pathway	path:04010_23	0.0157001
T cell receptor signaling pathway	path:04660_7	0.0157001
Hepatitis B	path:05161_24	0.0186963
Chemokine signaling pathway	path:04062_4	0.019225
HTLV-I infection	path:05166_22	0.019225
Small cell lung cancer	path:05222_5	0.019225
Small cell lung cancer	path:05222_9	0.019225
VEGF signaling pathway	path:04370_6	0.019225
Natural killer cell mediated cytotoxicity	path:04650_3	0.019225
Focal adhesion	path:04510_18	0.019225
Fc gamma R-mediated phagocytosis	path:04666_5	0.019225
Acute myeloid leukemia	path:05221_1	0.019225
Wnt signaling pathway	path:04310_7	0.02145
Natural killer cell mediated cytotoxicity	path:04650_17	0.0215472
Influenza A	path:05164_13	0.0215472
Cytosolic DNA-sensing pathway	path:04623_3	0.0228452
Fc gamma R-mediated phagocytosis	path:04666_4	0.0228452
PI3K-Akt signaling pathway	path:04151_9	0.0228452
B cell receptor signaling pathway	path:04662_7	0.0228452
Apoptosis	path:04210_3	0.0228452
Toxoplasmosis	path:05145_10	0.0228452
Tuberculosis	path:05152_17	0.0228452
Prostate cancer	path:05215_2	0.0228452
TGF-beta signaling pathway	path:04350_1	0.0228452
Epstein-Barr virus infection	path:05169_9	0.0228452
Fc gamma R-mediated phagocytosis	path:04666_2	0.0228657
MAPK signaling pathway	path:04010_12	0.0239271
Cell cycle	path:04110_11	0.024498
Pathways in cancer	path:05200_10	0.0247969
Chemokine signaling pathway	path:04062_9	0.0264328
ErbB signaling pathway	path:04012_7	0.0268941
B cell receptor signaling pathway	path:04662_6	0.0268941
NF-kappa B signaling pathway	path:04064_4	0.0268941
RIG-I-like receptor signaling pathway	path:04622_7	0.0268941
Cell cycle	path:04110_16	0.0268941
Adipocytokine signaling pathway	path:04920_13	0.0268941
Acute myeloid leukemia	path:05221_3	0.0273129
Non-small cell lung cancer	path:05223_1	0.0273129
Influenza A	path:05164_4	0.0273129
Regulation of actin cytoskeleton	path:04810_3	0.0273129
TGF-beta signaling pathway	path:04350_8	0.0273129
Natural killer cell mediated cytotoxicity	path:04650_14	0.0277292
Chagas disease (American trypanosomiasis)	path:05142_11	0.0289806
Focal adhesion	path:04510_5	0.0294578
Chemokine signaling pathway	path:04062_7	0.0294578
Fc epsilon RI signaling pathway	path:04664_5	0.0297147
Hepatitis B	path:05161_14	0.0297147
Colorectal cancer	path:05210_10	0.0297147
Apoptosis	path:04210_7	0.0297147
Influenza A	path:05164_15	0.0297147
HTLV-I infection	path:05166_15	0.0297147
Epstein-Barr virus infection	path:05169_8	0.0297147
Small cell lung cancer	path:05222_2	0.0297147
Tuberculosis	path:05152_15	0.0297147
Natural killer cell mediated cytotoxicity	path:04650_8	0.0297147
Chemokine signaling pathway	path:04062_5	0.0324184
mTOR signaling pathway	path:04150_2	0.0350763
Non-small cell lung cancer	path:05223_4	0.0350763
Carbohydrate digestion and absorption	path:04973_1	0.0350763
Measles	path:05162_5	0.0350763
Glioma	path:05214_5	0.0350763
Hepatitis B	path:05161_21	0.0350763
Regulation of actin cytoskeleton	path:04810_16	0.0350763
Pathways in cancer	path:05200_32	0.0350763
Chronic myeloid leukemia	path:05220_6	0.0350763
Endometrial cancer	path:05213_1	0.0350763
Fc gamma R-mediated phagocytosis	path:04666_3	0.0365666
MAPK signaling pathway	path:04010_22	0.0393097
Osteoclast differentiation	path:04380_11	0.0412832
Wnt signaling pathway	path:04310_5	0.0412832
Jak-STAT signaling pathway	path:04630_1	0.0412832
T cell receptor signaling pathway	path:04660_5	0.0425321
Hepatitis C	path:05160_3	0.045392
Starch and sucrose metabolism	path:00500_28	0.045392
T cell receptor signaling pathway	path:04660_6	0.045392
Neurotrophin signaling pathway	path:04722_4	0.0460949
RNA transport	path:03013_12	0.0470476
Measles	path:05162_17	0.0470476
Transcriptional misregulation in cancer	path:05202_6	0.0470476
Glycosaminoglycan degradation	path:00531_1	0.0470476
Wnt signaling pathway	path:04310_6	0.0470476
Legionellosis	path:05134_5	0.0470476

## Sheet: Chronic phase
Significantly enriched subpathways in chronic phase
Pathway name	subpathway_ID	Benjamini–Hochberg adjusted p-value
Chemokine signaling pathway	path:04062_12	0.00114142
Fc epsilon RI signaling pathway	path:04664_4	0.00114142
MAPK signaling pathway	path:04010_24	0.00114142
Influenza A	path:05164_3	0.00114142
mTOR signaling pathway	path:04150_2	0.00284099
Chemokine signaling pathway	path:04062_11	0.00284099
Focal adhesion	path:04510_20	0.00284099
Influenza A	path:05164_19	0.00284099
Pancreatic cancer	path:05212_4	0.0031018
Measles	path:05162_12	0.0031018
Pathways in cancer	path:05200_11	0.00326686
Prostate cancer	path:05215_6	0.00326686
Measles	path:05162_11	0.00454827
VEGF signaling pathway	path:04370_2	0.00461155
Chemokine signaling pathway	path:04062_4	0.00461155
HTLV-I infection	path:05166_11	0.00468189
Influenza A	path:05164_8	0.00468189
Hepatitis B	path:05161_15	0.00677695
Epstein-Barr virus infection	path:05169_12	0.00677695
Acute myeloid leukemia	path:05221_2	0.00677695
RIG-I-like receptor signaling pathway	path:04622_9	0.00677695
Chemokine signaling pathway	path:04062_13	0.00677695
Fc epsilon RI signaling pathway	path:04664_5	0.00712263
Hepatitis B	path:05161_17	0.00712263
Pancreatic cancer	path:05212_5	0.00712263
Chronic myeloid leukemia	path:05220_4	0.00712263
HTLV-I infection	path:05166_17	0.00712263
Chemokine signaling pathway	path:04062_8	0.00712263
Chemokine signaling pathway	path:04062_7	0.00712263
Chemokine signaling pathway	path:04062_3	0.00725894
Hepatitis B	path:05161_13	0.00752995
PI3K-Akt signaling pathway	path:04151_8	0.00797899
B cell receptor signaling pathway	path:04662_2	0.00801286
Pancreatic cancer	path:05212_3	0.00801286
Acute myeloid leukemia	path:05221_4	0.00801286
Jak-STAT signaling pathway	path:04630_2	0.00950026
Measles	path:05162_4	0.00950026
Influenza A	path:05164_5	0.00950026
MAPK signaling pathway	path:04010_18	0.0114721
HTLV-I infection	path:05166_18	0.0114721
Pathways in cancer	path:05200_20	0.0125142
MAPK signaling pathway	path:04010_21	0.0128156
Alcoholism	path:05034_11	0.0128156
Prostate cancer	path:05215_4	0.0132652
Hepatitis C	path:05160_12	0.0139301
Cytosolic DNA-sensing pathway	path:04623_2	0.0139301
HTLV-I infection	path:05166_22	0.0139301
Small cell lung cancer	path:05222_5	0.0139301
Small cell lung cancer	path:05222_9	0.0139301
VEGF signaling pathway	path:04370_6	0.0139301
Influenza A	path:05164_13	0.0139301
Acute myeloid leukemia	path:05221_1	0.0139301
Apoptosis	path:04210_8	0.0149975
Chemokine signaling pathway	path:04062_9	0.0149975
MAPK signaling pathway	path:04010_17	0.0166009
B cell receptor signaling pathway	path:04662_7	0.0166009
Toxoplasmosis	path:05145_10	0.0166009
Influenza A	path:05164_6	0.0166009
Influenza A	path:05164_1	0.0166009
HTLV-I infection	path:05166_21	0.0166009
PI3K-Akt signaling pathway	path:04151_10	0.0169937
Focal adhesion	path:04510_5	0.0169937
Cytosolic DNA-sensing pathway	path:04623_3	0.0178726
Epstein-Barr virus infection	path:05169_9	0.0178726
Chemokine signaling pathway	path:04062_5	0.0180474
Neurotrophin signaling pathway	path:04722_9	0.0187272
Prostate cancer	path:05215_3	0.0187272
Fc epsilon RI signaling pathway	path:04664_3	0.0187272
B cell receptor signaling pathway	path:04662_6	0.0194014
MAPK signaling pathway	path:04010_4	0.0199079
MAPK signaling pathway	path:04010_23	0.0215955
Influenza A	path:05164_2	0.0218343
Hepatitis B	path:05161_14	0.0226097
Cytosolic DNA-sensing pathway	path:04623_5	0.0226097
Chagas disease (American trypanosomiasis)	path:05142_11	0.0226097
Influenza A	path:05164_15	0.0226097
HTLV-I infection	path:05166_15	0.0226097
Epstein-Barr virus infection	path:05169_8	0.0226097
Insulin signaling pathway	path:04910_7	0.024491
Apoptosis	path:04210_13	0.0281797
mTOR signaling pathway	path:04150_3	0.0281797
Carbohydrate digestion and absorption	path:04973_1	0.0296041
Measles	path:05162_5	0.0296041
Measles	path:05162_3	0.0296041
B cell receptor signaling pathway	path:04662_1	0.0296041
Endometrial cancer	path:05213_1	0.0296041
Natural killer cell mediated cytotoxicity	path:04650_11	0.0322313
Colorectal cancer	path:05210_3	0.0326765
Prostate cancer	path:05215_5	0.0326765
VEGF signaling pathway	path:04370_1	0.0338592
PI3K-Akt signaling pathway	path:04151_9	0.0352413
Fc epsilon RI signaling pathway	path:04664_2	0.0384586
Fc epsilon RI signaling pathway	path:04664_8	0.0384586
Pathways in cancer	path:05200_31	0.0384586
T cell receptor signaling pathway	path:04660_6	0.0384586
Natural killer cell mediated cytotoxicity	path:04650_3	0.0409214
Fc gamma R-mediated phagocytosis	path:04666_5	0.0409214
Fc gamma R-mediated phagocytosis	path:04666_4	0.0411625
Natural killer cell mediated cytotoxicity	path:04650_12	0.0449597
Fc gamma R-mediated phagocytosis	path:04666_11	0.0449597
Natural killer cell mediated cytotoxicity	path:04650_17	0.0449597
Pancreatic cancer	path:05212_9	0.0449597
Pancreatic cancer	path:05212_10	0.0449597
MAPK signaling pathway	path:04010_15	0.0449597
Focal adhesion	path:04510_3	0.0450965
PI3K-Akt signaling pathway	path:04151_5	0.0450965
mTOR signaling pathway	path:04150_6	0.0450965
RIG-I-like receptor signaling pathway	path:04622_2	0.0450965
Glycosaminoglycan degradation	path:00531_1	0.0450965
Wnt signaling pathway	path:04310_6	0.0450965
Legionellosis	path:05134_5	0.0450965
Amyotrophic lateral sclerosis (ALS)	path:05014_2	0.0450965
Cell adhesion molecules (CAMs)	path:04514_5	0.0450965
Notch signaling pathway	path:04330_1	0.0461017
Fc gamma R-mediated phagocytosis	path:04666_2	0.047605
Natural killer cell mediated cytotoxicity	path:04650_20	0.0479121
PI3K-Akt signaling pathway	path:04151_11	0.0483549
Hepatitis C	path:05160_13	0.0483549
