# Supplementary material for: Studying Dynamic Features in Myocardial Infarction Progression by Integrating miRNA-Transcription Factor Co-Regulatory Networks and Time-Series RNA Expression Data from Peripheral Blood Mononuclear Cells
Source: PLoS One. 2016 Jul 1;11(7):e0158638. doi: 10.1371/journal.pone.0158638 (PMC4930172; doi:10.1371/journal.pone.0158638)
Supplement: S2 File — (XLSX) [file pone.0158638.s006.xlsx]

## Sheet: Sheet1
Differentially expressed genes
Acute phase vs. control	Subacute phase vs. control	Chronic phase vs. control
AAAS	AAAS	AAAS
AARS2	AARS2	AARS2
AASDH	AASDH	ABCA7
ABCA7	ABCA7	ABCB7
ABCB7	ABCB7	ABCC10
ABCD1	ABCD1	ABCD3
ABCD3	ABCD3	ABHD14B
ABHD11	ABHD11	ABHD5
ABHD8	ABHD14B	ABI3
ABI3	ABHD5	ABR
ABR	ABI3	ACAD11
ACAD11	ABR	ACD
ACADS	ACAD11	ACP2
ACADVL	ACADS	ACSL4
ACBD5	ACD	ACVR2A
ACD	ACP2	ADAM17
ACP1	ACTR8	ADAM9
ACP2	ACVR2A	ADAP1
ACTR8	ADAM17	ADCK1
ACVR2A	ADAP1	ADIPOR2
ADAMTSL4	ADAP2	ADSS
ADAP1	ADAT2	AGAP2
ADAP2	ADCK1	AGFG2
ADAT2	ADCK5	AGPS
ADCK1	ADIPOR2	AGTPBP1
ADCK5	ADRM1	AKIRIN2
ADIPOR2	AGAP2	AKNA
ADM	AGER	AKT1S1
ADRM1	AGL	AKT2
ADSS	AGPAT1	ALCAM
AEN	AGPAT4	ALDH3B1
AGAP2	AGPS	ALG3
AGER	AGTPBP1	AMY2A
AGK	AHCTF1	ANGEL1
AGL	AHR	ANKRD50
AGPAT4	AKAP11	ANO6
AGPAT5	AKAP9	ANO9
AGPS	AKNA	ANXA4
AGTPBP1	AKT1	ANXA7
AHCTF1	AKT1S1	AP1G2
AKAP11	AKT2	AP3B1
AKAP9	ALDH3B1	APBA3
AKNA	ALG3	APBB3
AKT1	ALOX5	APOBEC3F
AKT1S1	AMY2A	APOO
AKT2	AP1G2	AQP3
ALAS1	AP3B1	ARAP2
ALDH1A1	AP4E1	ARHGAP18
ALDH3B1	APBA3	ARHGAP27
ALG11	APBB3	ARHGAP4
ALG3	APC	ARHGEF1
ALOX5	APOBEC3C	ARID1A
AMD1	APOBEC3F	ARRDC1
AMPD2	AQP3	ARRDC2
AMPD3	ARAP2	ARSA
AMY2A	ARAP3	ASCC2
ANGEL2	ARF3	ATF6B
ANKRD12	ARHGAP12	ATF7
ANKRD13D	ARHGAP27	ATG16L2
ANKRD28	ARHGAP4	ATN1
AP1G2	ARHGEF1	ATP13A1
AP1S1	ARID1A	ATP13A2
AP3D1	ARRDC1	ATP13A3
AP4E1	ARSA	ATP2B1
APBA3	ASCC2	ATP2C1
APBB3	ASGR2	ATP5A1
APC	ATF6B	ATP5L
APEX2	ATF7	ATP6V1A
APOBEC3G	ATG16L2	ATP8A1
APOL6	ATG2B	ATRX
APPBP2	ATG5	ATXN2L
AQP9	ATL2	ATXN7L3B
ARAF	ATN1	AXIN1
ARAP2	ATP13A1	AZIN1
ARAP3	ATP13A2	B2M
ARF3	ATP13A3	BACH1
ARHGAP1	ATP2B1	BAHD1
ARHGAP12	ATP2C1	BAZ2A
ARHGAP17	ATP5A1	BCAS4
ARHGAP27	ATP5D	BCL11B
ARHGAP4	ATP6V0C	BCL2A1
ARHGDIA	ATP6V1A	BCL3
ARHGEF1	ATP6V1H	BCL9
ARHGEF10L	ATP8A1	BCL9L
ARHGEF11	ATRX	BEX4
ARID1A	ATXN2L	BGLAP
ARID3A	ATXN7L3B	BIN1
ARID4B	AZIN1	BLOC1S3
ARL8A	B3GALT4	BNIP2
ARMC1	BAHD1	BRD4
ARRB2	BAZ2A	BRPF3
ARRDC1	BCAP31	BTBD10
ARSA	BCL3	BUB3
ASCC2	BCL9	BZW1
ASGR2	BCL9L	C11orf58
ASNA1	BCLAF1	C11orf68
ASPSCR1	BEST1	C12orf75
ATAD1	BGLAP	C14orf166
ATE1	BIN1	C14orf2
ATF6B	BIRC3	C15orf39
ATF7	BLOC1S3	C16orf54
ATG14	BNIP2	C18orf32
ATG16L2	BRD4	C19orf47
ATG2B	BRI3BP	C19orf54
ATG5	BRPF3	C19orf66
ATL2	BRWD1	C1QBP
ATM	BTBD10	C2CD2L
ATN1	BTBD9	C4orf3
ATP11C	BUB3	C6orf62
ATP13A1	BZW1	C7orf43
ATP13A2	C10orf54	CALCOCO1
ATP13A3	C11orf24	CALHM2
ATP2B1	C11orf58	CAMLG
ATP2C1	C11orf68	CAMTA2
ATP5A1	C12orf10	CANT1
ATP5D	C12orf75	CAPZA2
ATP5L	C14orf166	CC2D1B
ATP5SL	C15orf39	CCDC142
ATP6AP1	C16orf54	CCDC47
ATP6V0C	C19orf47	CCDC88A
ATP6V1F	C19orf54	CCDC97
ATP6V1H	C19orf60	CCR7
ATP8A1	C19orf66	CD163
ATR	C21orf91	CD3E
ATRX	C2CD2L	CD4
ATXN2L	C3orf38	CD5
ATXN7L3B	C3orf58	CD6
AZIN1	C4orf3	CD63
B2M	C6orf62	CD7
B3GALT4	C7orf43	CDC42EP1
BAP1	C9orf142	CDK16
BAX	CALCOCO1	CDK2AP2
BCAP31	CALHM2	CHCHD2
BCKDK	CAMLG	CHERP
BCL3	CAMTA2	CHMP1B
BCL6	CANT1	CHST2
BCL7B	CAPN1	CHUK
BCL9	CAPN7	CIC
BDP1	CAPNS1	CIDEB
BEST1	CASD1	CIITA
BGLAP	CBFA2T3	CISH
BIRC2	CBR4	CITED2
BIRC3	CCDC124	CLCN3
BIRC6	CCDC14	CLCN7
BLOC1S1	CCDC159	CLK1
BLOC1S3	CCDC47	CLPX
BRD4	CCDC97	CLTC
BRI3BP	CCND3	CMTM6
BRPF3	CCR7	CNBP
BRWD1	CD151	CNOT3
BSG	CD27	CNTLN
BTAF1	CD37	COMMD3
BTBD10	CD3E	COPS7A
BTBD9	CD4	CORO1B
BUB3	CD6	CORO7
BZW1	CD7	COX4I1
C10orf54	CD74	COX6A1
C11orf24	CDK16	COX6C
C11orf54	CDK2AP2	COX7C
C11orf58	CDK8	CPSF2
C11orf68	CDKN1A	CPSF3
C12orf10	CEBPB	CPSF7
C12orf75	CECR6	CREB3L2
C14orf166	CEP78	CRLF3
C15orf39	CFP	CRTC2
C16orf54	CHD1	CRTC3
C17orf62	CHERP	CSRP1
C17orf70	CHML	CTNNB1
C19orf35	CHMP1B	CTR9
C19orf47	CHUK	CTSD
C19orf53	CIC	CTSW
C19orf54	CIDEB	CUL5
C19orf60	CIITA	CUL9
C19orf66	CISH	CUTC
C1RL	CITED2	CWF19L1
C20orf27	CLASP2	CXCR3
C21orf91	CLCN3	CYB5R4
C2CD2L	CLCN7	CYCS
C3orf38	CLEC2D	CYP2R1
C4orf3	CLK1	D2HGDH
C5AR1	CLPX	DBI
C6orf62	CMTM6	DCAKD
C7orf43	CNBP	DCUN1D4
C8orf76	CNOT3	DDIT4
C9orf41	CNOT6L	DDX1
CALCOCO1	CNP	DDX3X
CALHM2	COG6	DDX41
CAMLG	COL4A3BP	DEDD2
CAMTA2	COPE	DENND1C
CAND1	COPS7A	DENND4B
CANT1	CORO1B	DGKA
CAPG	CORO7	DHRS7
CAPN1	COX6C	DHX36
CAPN7	CPSF2	DLD
CAPNS1	CPSF7	DNAJB11
CARD9	CRAT	DNAJB14
CARM1	CREB3L2	DNAJB6
CASD1	CRTC2	DNASE1
CASP8	CRTC3	DNTTIP2
CBFA2T3	CSF2RB	DOK3
CBR4	CSF3R	DPF2
CBX6	CSNK1A1	DPH2
CCDC106	CSNK1G3	DPP9
CCDC124	CSNK2B	DPY30
CCDC14	CSRP1	DTX1
CCDC159	CTNNB1	DUS1L
CCDC47	CTR9	DUSP7
CCDC82	CTSD	DVL3
CCDC97	CTSW	DYNLT1
CCND3	CUL5	DYNLT3
CCR1	CUL9	E2F4
CD14	CUTC	ECHDC1
CD151	CWF19L1	EDC4
CD180	CXorf23	EDF1
CD1D	CXXC1	EEF1A1
CD226	CYB5R3	EHD1
CD244	CYP27A1	EID1
CD300C	CYP2R1	EIF1B
CD300E	CYSLTR2	EIF3E
CD33	DAXX	ELF4
CD37	DCAKD	EME2
CD4	DCUN1D1	ENG
CD68	DCUN1D4	EPT1
CD7	DCXR	ERF
CD74	DDX1	ERGIC3
CD93	DDX10	ERH
CDA	DDX3X	ESD
CDC42EP1	DDX41	ETFA
CDC42SE2	DEDD2	FAIM3
CDK16	DENND1C	FAM101B
CDK17	DENND4A	FAM102A
CDK2AP2	DENND4B	FAM102B
CDK8	DENND4C	FAM103A1
CDKN1A	DHRS7	FAM117A
CEACAM4	DHX34	FAM133B
CEBPB	DHX36	FAM159A
CEBPD	DLD	FAM160B2
CECR6	DLG4	FAM193B
CEP120	DNAJB11	FAM35A
CEP192	DNAJB14	FAM43A
CEP78	DNAJB6	FAM65A
CEP97	DNAJC10	FAM73A
CFL1	DNPEP	FAM73B
CFP	DNTTIP2	FAM89B
CHCHD5	DOK2	FAM91A1
CHD1	DOK3	FANCE
CHD1L	DOT1L	FASN
CHERP	DPAGT1	FBRS
CHUK	DPF2	FBXL12
CHURC1	DPH2	FBXL14
CIC	DPP3	FBXO11
CIDEB	DPP9	FBXW7
CITED2	DPY30	FGD3
CLASP2	DUS1L	FGR
CLCN3	DUSP7	FIBP
CLCN7	DVL3	FICD
CLEC2D	E2F1	FIG4
CLK1	E2F4	FLOT2
CLK4	EDC4	FLT3LG
CLN6	EDF1	FLVCR1
CLPTM1	EEF1A1	FOXJ2
CLPX	EFHD2	FOXP4
CMPK1	EHD1	FUS
CNBP	EID1	G6PC3
CNOT3	EIF5AL1	GABBR1
CNOT6L	ELF4	GABPB1
CNP	ELOF1	GALNT1
CNPY3	EME2	GALNT7
COG6	ENG	GALT
COL4A3BP	ENOPH1	GBE1
COMT	EPHB6	GDI1
COPE	EPT1	GGA3
COPS7A	ERCC5	GGNBP2
CORO1A	ERF	GHITM
CORO1B	ERGIC3	GIT1
CORO7	ESD	GLOD4
COTL1	ETFA	GLRX
COX6C	ETNK1	GLTSCR1
CPNE2	EVI5L	GLYCTK
CPSF2	F8A1	GMFB
CPSF7	FAIM3	GMIP
CRAT	FAM101B	GNA11
CRBN	FAM102A	GNAI3
CREB3L2	FAM102B	GNB4
CREB5	FAM103A1	GORASP2
CREBZF	FAM110A	GPAA1
CREG1	FAM117A	GPATCH4
CRLF3	FAM126A	GPBAR1
CRTC1	FAM127B	GPBP1
CRTC2	FAM133B	GPD2
CRTC3	FAM135A	GPR132
CRYZL1	FAM160B2	GPR89A
CSF2RA	FAM179B	GPSM3
CSF2RB	FAM188A	GRAMD1A
CSF3R	FAM20C	GRAP
CSNK1A1	FAM35A	GRAPL
CSNK1D	FAM43A	GRN
CSNK1G3	FAM65A	GSK3A
CSNK2B	FAM73A	GTF3C2
CSRP1	FAM73B	GTF3C3
CTBP2	FAM89B	GTF3C6
CTDNEP1	FAM91A1	GTPBP4
CTNNB1	FASN	GTPBP6
CTR9	FASTK	GYG1
CTSD	FASTKD1	GYLTL1B
CUEDC1	FBRS	H2AFZ
CUEDC2	FBXL12	H3F3A
CUL5	FBXL4	H3F3B
CUL9	FBXO11	HAAO
CUTC	FBXW7	HADHB
CUX1	FER	HAPLN3
CWF19L1	FGR	HAUS1
CXorf23	FICD	HBP1
CXXC1	FKBP8	HCFC1
CYB5R3	FLOT2	HDAC7
CYLD	FLT3LG	HECTD1
CYP1B1	FLVCR1	HECTD3
CYP27A1	FMR1	HEMK1
CYP2R1	FOXJ2	HIST1H1C
CYP2S1	FOXP4	HIST1H2AC
CYSLTR2	FSCN1	HIST1H3A
DAXX	FXR1	HIST1H4B
DBT	FZD1	HIST1H4C
DCAF17	G6PC3	HIST1H4J
DCAKD	G6PD	HIST1H4K
DCUN1D1	GAA	HIST2H2AA3
DCUN1D2	GABBR1	HIST2H2AB
DCUN1D4	GABPB1	HIST2H2AC
DCXR	GALNT1	HMG20B
DDB2	GALNT7	HMGB1
DDHD2	GAN	HMGB2
DDX1	GATAD2A	HMGCR
DDX10	GBE1	HMGCS1
DDX41	GCC2	HMHA1
DDX50	GDI1	HNRNPA2B1
DDX60	GFPT1	HNRNPA3
DEDD	GGA1	HNRNPF
DEDD2	GGA3	HNRNPH1
DENND1C	GIT1	HNRNPH2
DENND4A	GLOD4	HNRNPH3
DENND4B	GLS	HNRNPK
DENND4C	GLTSCR1	HNRNPR
DHRS7	GMFB	HPS1
DHX34	GMIP	HPS5
DHX36	GNA11	HSD17B11
DIS3L	GNAI3	HSD17B4
DLD	GNPTAB	HSPA13
DLG1	GOLGB1	HSPA1A
DLG4	GOLT1B	HSPA1B
DLGAP4	GORASP1	HSPA5
DNAJB1	GPAA1	HTATIP2
DNAJB14	GPBAR1	IARS2
DNAJB6	GPR132	IDH1
DNASE1L1	GPR162	IDI1
DOK2	GPR52	IDUA
DOK3	GPR89A	IFFO1
DOT1L	GPR89B	IFI27L2
DPAGT1	GPS1	IFNGR1
DPF2	GPSM3	IGBP1
DPH2	GRAMD1A	IGSF8
DPM2	GRAP	IKBKE
DPP3	GRAPL	IL11RA
DPP9	GRN	IL1RAP
DPY30	GSK3A	IL2RG
DTWD2	GTDC1	IL4R
DUS1L	GTF2IRD2	INF2
DUS3L	GTF2IRD2B	INTS10
DUSP7	GTF3C3	IPO13
DVL3	GTPBP2	IQSEC1
DYNLT3	GTPBP4	IREB2
DYSF	GTPBP6	ISCU
E2F4	GUF1	ITGA5
EAPP	GYLTL1B	ITGAX
ECH1	HAAO	ITGB7
EDC4	HACE1	ITPKB
EDF1	HAPLN3	ITPR2
EED	HCFC1	IVNS1ABP
EEF1A1	HDAC10	JAGN1
EFHD2	HDAC7	JAK3
EHD1	HECTD1	JKAMP
EHD4	HECTD3	JMJD7-PLA2G4B
EID1	HERC4	JMJD8
EIF5AL1	HIST1H1C	JUND
ELF4	HIST1H3A	KAT2A
ELMO2	HIST1H4C	KCNC3
ELOF1	HIST1H4J	KCNK6
EME2	HIST1H4K	KCTD12
ENG	HIST1H4L	KCTD13
ENOPH1	HIST2H2AB	KCTD7
EPHB6	HIST2H2AC	KIAA1715
EPN1	HMG20B	KIFAP3
EPRS	HMGB1	KIFC2
EPT1	HMGCR	KLF10
ERAL1	HMGCS1	KLHDC2
ERCC2	HMHA1	KLHL2
ERCC5	HNRNPA2B1	KLHL24
ERF	HNRNPA3	KLHL5
ERGIC1	HNRNPH1	KLHL8
ERGIC3	HNRNPH3	KSR1
ERMP1	HNRNPR	LARP1
ESD	HPCAL1	LAT
ETFA	HPS1	LDB1
ETNK1	HPS5	LDLRAP1
EVI5L	HRH2	LENG8
EXOC1	HSD17B11	LGALS3BP
EXOC2	HSD17B4	LGALS9
EXOSC3	HSF4	LGALS9B
EXOSC4	HSPA1A	LGALS9C
F2R	HSPA1B	LMF1
F8A1	IARS2	LMNB1
FAM101B	ICAM2	LOC100131860
FAM102B	IDI1	LPAR5
FAM103A1	IDUA	LPCAT4
FAM110A	IFFO1	LPGAT1
FAM117A	IGSF8	LRCH4
FAM126A	IKBKE	LRP10
FAM127B	IL11RA	LRRC25
FAM129B	IL17RA	LRRC40
FAM133B	IL1RAP	LRRC41
FAM135A	IL2RG	LRRC61
FAM13B	IL32	LRRFIP2
FAM160A2	IL6R	LRRK2
FAM160B2	ILKAP	LSM1
FAM175A	INF2	LSM14A
FAM188A	INPPL1	LSM14B
FAM193B	INSIG2	LSP1
FAM20C	INSL3	LSR
FAM35A	INTS1	LTBP3
FAM3C	INTS2	LUC7L3
FAM43A	IPO13	LY6E
FAM50A	IQSEC1	MAF1
FAM65A	IQSEC2	MAN1A1
FAM73A	IRAK4	MAN1C1
FAM73B	IREB2	MANBA
FAM89B	IRF2BP2	MAP2K2
FAM91A1	IRF5	MAP2K4
FASN	ITCH	MAP2K7
FASTK	ITGAV	MAP3K11
FASTKD1	ITGAX	MAP4K1
FBRS	ITPK1	MAP4K2
FBXL12	ITPRIPL2	MARK2
FBXL4	IVNS1ABP	MAST3
FBXO11	JAK3	MAVS
FBXW7	JAZF1	MBD6
FCER1G	JKAMP	MBTD1
FCGR2A	JMJD8	MDC1
FERMT3	JUND	MDH1
FGD2	KAT2A	MED12
FGD3	KBTBD2	MED16
FGR	KCNC3	MED25
FHL3	KCNK6	MEF2D
FHOD1	KCTD12	MEN1
FICD	KCTD13	MFGE8
FKBP15	KDM5A	MFNG
FKBP8	KDM6B	MFSD1
FLOT1	KIAA1109	MGST3
FLOT2	KIAA1715	MIB1
FLVCR1	KIFAP3	MICAL1
FLVCR2	KIFC2	MICALL1
FMR1	KLF16	MICB
FOSL1	KLHDC2	MIF
FOSL2	KLHL24	MINA
FOXJ2	KLHL28	MLF2
FOXP4	KLHL8	MLLT6
FPGT	KLRC4	MLXIP
FSCN1	KLRD1	MMADHC
FURIN	KLRK1	MMP19
FXR1	KRAS	MOAP1
FXYD6	KSR1	MOGS
FYTTD1	KTN1	MON1B
FZD1	LAIR1	MOV10
FZD2	LARP1	MPI
G3BP1	LARS	MRFAP1
G6PC3	LAT	MRI1
G6PD	LDB1	MRPL16
GAA	LDLRAP1	MRPL18
GABBR1	LENG8	MRPL32
GABPB1	LFNG	MRPL39
GALNS	LGALS3BP	MRPL47
GALNT11	LGALS9	MRPL49
GAN	LGALS9B	MRPS2
GANAB	LGALS9C	MTF1
GATAD2A	LILRB1	MTM1
GATSL3	LILRB2	MTMR6
GBA	LIMK1	MUT
GBE1	LIN37	MYBBP1A
GBGT1	LMF1	MYC
GBP2	LPAR5	MYL6
GBP5	LPCAT4	MZF1
GCC2	LPGAT1	N4BP2
GDI1	LRCH4	NACC1
GFPT1	LRP10	NAMPT
GGA1	LRPAP1	NAP1L1
GGA3	LRRC25	NBEAL2
GGNBP2	LRRC40	NBN
GGT1	LRRC41	NCDN
GIMAP7	LRRC61	NCK1
GIT1	LRRFIP2	NCKAP5L
GLOD4	LSM14A	NCOR2
GLS	LSP1	NDE1
GLTSCR1	LSR	NDUFA1
GLYCTK	LTBP3	NDUFA8
GM2A	LUC7L3	NDUFAF4
GMFB	LY6E	NDUFB2
GMIP	LY75	NDUFB4
GMPPA	LYL1	NDUFC1
GNA11	MAF1	NDUFS1
GNA15	MALT1	NDUFV2
GNPTAB	MAN1C1	NEDD8
GOLGA4	MANBA	NFIC
GOLGB1	MANBAL	NFKBIB
GOLT1B	MAP1S	NFKBID
GORASP1	MAP2K2	NLRP1
GPAA1	MAP2K4	NOL10
GPBAR1	MAP2K7	NOP10
GPBP1	MAP3K11	NOTCH1
GPR132	MAP3K6	NSF
GPR155	MAP4K2	NTAN1
GPR162	MAP4K5	NUMA1
GPR52	MARK2	NUP155
GPR89A	MAST3	NUP210
GPR89B	MAVS	NUP54
GPS1	MAZ	OAT
GPSM3	MBD6	OCLM
GRAMD1A	MBTD1	OLFM2
GRINA	MDC1	OPA1
GRN	MDH1	ORAI2
GSK3A	MDM1	OSTC
GTDC1	MED16	OTUD1
GTF2IRD2	MED17	P2RY8
GTF2IRD2B	MED25	PAFAH1B1
GTF3C2	MEF2B	PAIP2
GTF3C3	MEN1	PAPSS1
GTPBP4	MFGE8	PBX2
GZMB	MFNG	PCCB
H1FX	MFSD8	PCIF1
HAAO	MGST3	PCYOX1L
HACE1	MIB1	PDCD10
HACL1	MICAL1	PDCD4
HAUS1	MICALL1	PDDC1
HAX1	MICB	PDHB
HBP1	MIDN	PDIA3
HCFC1	MINK1	PDLIM2
HDAC10	MLF2	PEBP1
HDAC4	MLXIP	PELI1
HDAC5	MMADHC	PEX10
HDAC7	MMP19	PFN1
HEATR5B	MNT	PGAM5
HECTD1	MOGS	PGM2
HECTD3	MON1B	PIGS
HERC1	MON2	PIGX
HERC4	MOSPD3	PIK3C2B
HEXIM1	MOV10	PIK3CB
HGS	MPI	PIK3CD
HIBADH	MPP7	PIK3R5
HIST1H1C	MPV17	PILRB
HIST1H1D	MRFAP1	PIM1
HIST1H2AC	MRI1	PIM2
HIST1H3A	MRPL18	PITPNM1
HIST1H4B	MRPL39	PLA2G15
HIST1H4C	MRPL47	PLEKHF2
HIST1H4J	MRPL49	PLEKHM3
HIST1H4K	MRPS2	PLSCR3
HIST1H4L	MTF1	PLXNA1
HIST2H2AB	MTM1	PLXNA3
HIST2H2AC	MTMR6	PML
HK3	MUT	PNPLA2
HMG20B	MVP	PNPLA6
HMGA1	MYBBP1A	PNPO
HMGB1	MYBL1	POLL
HMGCS1	MYC	POLM
HMHA1	MYSM1	POLR2K
HNRNPA2B1	MZF1	POLR3D
HNRNPA3	N4BP2	POM121
HNRNPF	NACC1	POM121C
HNRNPH1	NAP1L4	PORCN
HNRNPH2	NBEAL2	POU2F2
HNRNPH3	NBN	POU6F1
HNRNPR	NCDN	PPARD
HOMER3	NCK1	PPM1B
HPCAL1	NCKAP5L	PPP1R10
HPS1	NCLN	PPP1R11
HRH2	NCOA7	PPP1R12C
HSD17B11	NCOR2	PPP1R13B
HSF1	NDUFA1	PPP2R5C
HSF2	NDUFA8	PPP3CB
HSF4	NDUFB4	PPP3R1
HSPA13	NDUFS1	PPP4R1
HSPA1A	NEDD1	PPRC1
HSPA1B	NEK1	PPT2
IARS	NFAM1	PRAF2
IARS2	NFE2L1	PRDM8
IBTK	NFIC	PRDX1
ICAM1	NFKB2	PRDX3
IDUA	NFKBIB	PRICKLE3
IFFO1	NFKBID	PRKCSH
IFI30	NKIRAS2	PRR12
IFIT5	NLRP1	PRR14
IFITM2	NLRX1	PSD4
IGSF8	NME4	PSKH1
IKBKE	NOL10	PSMA2
IL17RA	NOL6	PSMA4
IL18RAP	NOTCH1	PSMA6
IL1RAP	NPC1	PSMA7
IL1RN	NR1D2	PSMB1
IL4R	NR1H2	PSMB3
IL6R	NRM	PSMB5
ILKAP	NTAN1	PSMB7
INF2	NUBP2	PSMC1
INPPL1	NUCB1	PSMC4
INSIG2	NUP133	PSMC6
INSL3	NUP155	PSMD12
INTS1	NUP160	PSMD13
INTS2	NUP35	PSMD14
INTS3	NUP54	PSMD6
INTS7	OCLM	PSTPIP2
IPO13	OGFR	PTER
IQCE	OLFM2	PTP4A1
IQSEC1	OPA1	PTPN18
IQSEC2	ORAI2	PTPRCAP
IRAK4	OSCAR	PXN
IREB2	P2RX1	RAB1A
IRF2BP2	P4HA1	RAB1B
IRF5	PAFAH1B1	RAB22A
IRF7	PAFAH1B3	RAB27A
ISOC1	PAIP2	RAB32
ITCH	PAM	RAB43
ITGA4	PARP10	RAB4B
ITGA5	PARP3	RAB7A
ITGAX	PARVG	RAB9A
ITGB1	PBX2	RABGGTA
ITGB2	PCIF1	RABGGTB
ITPK1	PCK2	RABL2A
ITPR2	PCYOX1L	RABL2B
ITPRIPL2	PDCD10	RAC2
IVNS1ABP	PDCD4	RAD9A
JAK3	PDHB	RANBP10
JMJD7-PLA2G4B	PDIA3	RANBP2
JMJD8	PDLIM2	RANBP6
JUND	PDLIM7	RAP1GDS1
KAT2A	PELI1	RARS
KAT2B	PEMT	RASAL3
KATNA1	PEX1	RAVER1
KBTBD2	PEX10	RB1CC1
KCNC3	PFN1	RBCK1
KCNG2	PGAM1	RBM14
KCNK6	PGAM4	RBM3
KCNQ1	PHKG2	RBM8A
KCTD12	PIGN	REEP3
KCTD13	PIGS	RELA
KDELR1	PIK3CA	RELT
KDM3A	PIK3CD	RFX1
KDM5A	PIK3R6	RGP1
KDM6B	PIM1	RGS14
KIAA0141	PIM2	RGS19
KIAA0195	PISD	RHBDF2
KIAA1109	PITPNM1	RHEB
KIAA1586	PLA2G15	RHOF
KIAA1715	PLAGL2	RHOT2
KIAA1919	PLBD2	RIN3
KIF1C	PLCB2	RIPK3
KIFAP3	PLD2	RIT1
KIFC2	PLD3	RLTPR
KLF12	PLEKHM1	RMND5B
KLF16	PLEKHM2	RNF11
KLHDC2	PLEKHM3	RNF126
KLHL24	PLEKHO2	RNF139
KLHL28	PLOD1	RNF141
KLHL5	PLSCR3	RNF145
KLHL8	PLXNA1	RNF149
KLRC4	PLXNA3	RNF185
KLRD1	PLXNB2	RNF187
KLRG1	PLXND1	RNF26
KLRK1	PML	RNF44
KRAS	PNKD	RNF7
KSR1	PNPLA2	RNPEPL1
KTN1	PNPLA6	ROCK2
LAIR1	PNPLA8	RP2
LARP1	PNPO	RPAP1
LARS	PNRC2	RPF1
LAT2	POLA1	RPL15
LCAT	POLL	RPL23
LDB1	POLM	RPL24
LDLRAD3	POLR2B	RPL27A
LENG8	POLR2K	RPL31
LGALS9	POLR3D	RPL37A
LGALS9B	POM121	RPL5
LGALS9C	POM121C	RPL7
LILRA1	PORCN	RPL9
LILRA2	POU2F2	RPP30
LILRB1	PPARD	RPS10
LILRB2	PPM1B	RPS18
LILRB3	PPM1M	RPS21
LILRB4	PPP1R10	RPS24
LIMK1	PPP1R11	RPS27A
LIN37	PPP1R12C	RPS7
LMO2	PPP2R5C	RPSA
LNPEP	PPP3CB	RSL24D1
LPPR2	PPP3CC	S100A4
LRBA	PPP3R1	SAMD4B
LRCH3	PPP4R1	SAMD8
LRCH4	PPRC1	SAMSN1
LRP1	PPT2	SAR1B
LRP10	PRAF2	SASH3
LRPAP1	PRAM1	SAT1
LRRC25	PRDX1	SBF1
LRRC40	PRICKLE3	SBK1
LRRC41	PRKCSH	SBNO1
LRRC61	PRKD3	SCAMP2
LRRFIP2	PRPF4B	SDHB
LRRK1	PRR12	SEC11C
LSM14A	PRR13	SEC62
LSP1	PRR14	SELK
LTBR	PSKH1	SELPLG
LUC7L3	PSMB1	SEMA4C
LY6E	PSMB7	SENP5
LY6G5B	PSMC4	SEPN1
LY75	PSMC6	SEPT1
LYL1	PSMD12	SESN2
MAF1	PSMD13	SESTD1
MAFB	PSMD14	SF3A1
MAFG	PSMD6	SF3A2
MALT1	PTER	SF3B4
MAMDC4	PTPN18	SFPQ
MAN1C1	PTPRCAP	SFT2D1
MAN2A2	PVRL2	SGMS2
MANBAL	PXN	SGSH
MAP1S	QSOX1	SH2B2
MAP2K2	RAB1A	SH2B3
MAP2K3	RAB1B	SH2D3C
MAP2K4	RAB22A	SH3BP1
MAP2K7	RAB27A	SIAH1
MAP3K11	RAB43	SIGMAR1
MAP3K6	RAB4B	SIPA1L3
MAP4K5	RAB9A	SIRPB2
MAPK8	RABGGTA	SIRPG
MAPK8IP3	RABGGTB	SIRT1
MARK2	RAC2	SIRT2
MAST3	RAD18	SIT1
MAVS	RAD21	SKAP2
MAZ	RAD50	SKI
MBD1	RAD9A	SKP1
MBD6	RANBP10	SLC22A17
MBNL2	RANBP2	SLC25A24
MBOAT7	RANBP6	SLC25A3
MBTD1	RAP1GDS1	SLC25A39
MCM7	RAP2A	SLC25A45
MCOLN1	RARS	SLC26A11
MCOLN2	RASAL3	SLC35A1
MCRS1	RASGRP4	SLC35D2
MDH1	RAVER1	SLC36A4
MED16	RB1CC1	SLC37A4
MED17	RBCK1	SLC38A2
MED23	RBM14	SLC39A13
MED25	RBM3	SLC43A2
MEF2B	RBM8A	SLC9A3R1
MEF2D	RCHY1	SLMAP
MEN1	RCN3	SMAD2
MESDC1	RECQL	SMCR8
METTL6	RELA	SNRPA1
MFN1	RELT	SNRPD3
MFNG	RFX1	SNX10
MFSD10	RGL2	SNX20
MFSD6	RGS14	SOAT1
MFSD7	RGS19	SOD1
MFSD8	RHBDF2	SOD2
MGRN1	RHOT2	SP2
MIB1	RICTOR	SPCS1
MICAL1	RIF1	SPI1
MICALCL	RIN1	SPINT1
MICALL1	RIN3	SPN
MICB	RLTPR	SPOCK2
MIDN	RMND5A	SPOPL
MIF4GD	RMND5B	SPPL2A
MIIP	RNF123	SPTLC1
MINK1	RNF126	SRCAP
MLF2	RNF139	SREBF1
MLLT1	RNF145	SREK1
MLX	RNF185	SRF
MLXIP	RNF187	SRM
MMADHC	RNF19A	SRRM1
MMP19	RNF26	SRSF10
MMP25	RNF44	SRSF5
MNT	RNF7	SRSF9
MOGS	RNPEPL1	SS18L2
MON1B	ROCK2	SSH3
MON2	ROGDI	STARD3NL
MORC3	RPAP1	STK40
MOSPD3	RPE	STRAP
MOV10	RPF1	STRN3
MPDU1	RPL15	STX8
MPHOSPH8	RPL23	STXBP3
MPHOSPH9	RPL24	SUB1
MPI	RPL27A	SUCLA2
MPP7	RPL5	SUN2
MPV17	RPL9	SYF2
MRFAP1	RPP30	SYMPK
MRI1	RPS15	SYNCRIP
MRPL32	RPS18	SYTL1
MRPL39	RPS21	TAF1C
MRPL4	RPS24	TAF6
MRPL49	RPS27A	TAPBP
MRPS2	RPS6KA3	TAPBPL
MTF1	RPS7	TARS
MTM1	RRAS	TBC1D10C
MTMR2	RSBN1L	TBC1D14
MUT	RTTN	TBC1D15
MVP	RUFY2	TBC1D3
MXD1	SACM1L	TBC1D3B
MYADM	SAMD3	TBC1D3C
MYBBP1A	SAMD4B	TBC1D3F
MYBL1	SAMSN1	TBC1D3H
MYC	SAR1A	TBCEL
MYCBP2	SAR1B	TBPL1
MYD88	SASH3	TBRG4
MYO9A	SBK1	TCEA1
MYSM1	SBNO1	TCF3
MZF1	SBNO2	TCF7
N4BP2	SCAI	TCIRG1
N4BP2L1	SCAMP2	TECR
N4BP2L2	SCYL1	TESK1
NAA15	SEC62	TFRC
NAA16	SELO	THRA
NAA25	SELPLG	THUMPD1
NACC1	SENP5	TIMM17A
NAGA	SENP7	TIPARP
NAP1L1	SEPN1	TM2D1
NAP1L4	SEPT1	TM9SF3
NAPA	SESN1	TMBIM4
NAPB	SETD1B	TMC6
NBEAL2	SF3A1	TMC8
NBN	SF3A2	TMED9
NCDN	SF3B4	TMEM106A
NCF4	SFPQ	TMEM109
NCK1	SGMS2	TMEM115
NCKAP5L	SGSH	TMEM126B
NCLN	SH2B2	TMEM127
NCOA7	SH2B3	TMEM161A
NCOR2	SH2D3C	TMEM167A
NCSTN	SH3BP1	TMEM167B
NDST2	SH3BP2	TMEM173
NDUFA1	SHARPIN	TMEM175
NDUFA8	SHKBP1	TMEM2
NDUFAF4	SHPRH	TMEM214
NDUFB4	SIAH1	TMEM218
NDUFC1	SIGLEC7	TMEM30A
NDUFS1	SIGLEC9	TMEM53
NEDD1	SIGMAR1	TMEM55A
NEK1	SIPA1	TMEM63A
NEK6	SIPA1L3	TMEM8A
NEK8	SIRPB2	TNF
NEU1	SIRPG	TNFAIP1
NFAM1	SIRT1	TNFRSF25
NFE2	SIRT2	TNFSF12
NFIA	SIT1	TOMM34
NFIC	SKI	TOP3B
NFKB2	SKIV2L2	TP53
NFKBIB	SKP1	TP53I11
NFKBID	SLC12A2	TPP1
NGLY1	SLC12A9	TRADD
NHSL2	SLC17A5	TRAF3IP3
NINJ1	SLC22A17	TRAPPC4
NIP7	SLC25A1	TRIM14
NKIRAS2	SLC25A24	TRIM32
NKTR	SLC25A36	TRIM41
NLRP1	SLC25A39	TRIOBP
NLRX1	SLC33A1	TRMT1
NME4	SLC35A3	TSC2
NNT	SLC35F5	TSN
NOD2	SLC36A4	TSPAN14
NOL10	SLC38A2	TSPAN3
NOL3	SLC38A9	TSPAN32
NOL6	SLC39A13	TTLL12
NOTCH1	SLC43A2	TTYH2
NOXA1	SLC43A3	TTYH3
NPC1	SLC4A7	TUBB
NR1D2	SLC9A3R1	TYW3
NR1H2	SLC9A6	UAP1
NR2C1	SLFN13	UBA1
NRM	SLMAP	UBA7
NSMCE4A	SMAD2	UBE2B
NTAN1	SMCR8	UBE2E3
NUBP2	SMYD5	UBIAD1
NUCB1	SNN	UBL3
NUDT21	SNRPA1	UBQLN2
NUFIP1	SNRPD3	UBQLN4
NUP107	SNX20	UBR5
NUP133	SOAT1	UCK1
NUP155	SOCS5	UGCG
NUP160	SOD1	UHMK1
NUP205	SP2	UNC13D
NUP35	SPI1	UNK
NUP54	SPINT1	UQCR10
OAF	SPNS1	UQCRQ
OBFC1	SPOPL	USMG5
ODF3B	SPPL2A	USP15
OFD1	SPTLC1	USP20
OMA1	SQSTM1	USP21
OPA1	SRBD1	USP32
ORAI2	SRCAP	USP33
ORAI3	SREBF1	USP47
ORC5	SREK1	VAV3
OSCAR	SRF	VPS26A
OXCT1	SRM	VRK1
P2RX1	SRSF10	WAS
P2RY14	SRSF5	WASH1
P2RY2	SRSF7	WBP2
PAFAH1B1	SSH3	WDR11
PAFAH1B3	ST3GAL2	WDR48
PAIP2	STAB1	XPO1
PAM	STAG1	XRCC1
PARP14	STARD10	YDJC
PARP3	STK40	YIPF3
PARVG	STRN3	YPEL5
PBX2	STRN4	ZBTB34
PCBD1	STXBP3	ZBTB4
PCCB	SUCLA2	ZBTB7A
PCGF5	SUV420H1	ZC3H3
PCIF1	SYAP1	ZDHHC17
PCK2	SYF2	ZDHHC3
PCM1	SYMPK	ZFAND5
PCYOX1L	SYNCRIP	ZFAND6
PDCD10	SYNE1	ZFP36L1
PDCD4	SYTL3	ZFPL1
PDLIM2	SYVN1	ZFYVE16
PDLIM7	TADA3	ZMIZ1
PEBP1	TAF10	ZMIZ2
PEMT	TAF1C	ZNF124
PEX1	TAPBPL	ZNF142
PEX10	TARS	ZNF326
PFN1	TARSL2	ZNF330
PGAM1	TAZ	ZNF335
PGAM4	TBC1D2	ZNF451
PGS1	TBC1D23	ZNF574
PHC2	TBC1D3	ZNF646
PHF2	TBC1D3B	ZNF672
PHF21A	TBC1D3C	ZNF70
PHIP	TBC1D3F	ZNF785
PHKG2	TBC1D3H	ZYX
PHTF2	TBC1D9B
PI4K2B	TBCEL
PIAS2	TBPL1
PIAS3	TCF3
PIGN	TCF7
PIGQ	TCIRG1
PIGS	TECR
PIGX	TESK1
PIK3CA	TET3
PIK3CD	TFAM
PIK3R2	TFDP2
PIK3R5	TGFBR1
PIK3R6	THADA
PIM1	THOC2
PIP5K1C	THUMPD1
PISD	TICAM1
PITPNB	TIPARP
PITPNM1	TIPRL
PLA2G15	TLE3
PLAGL2	TM2D1
PLBD2	TM2D3
PLCB2	TM9SF3
PLCL2	TMCC3
PLD2	TMEM106A
PLD3	TMEM109
PLEC	TMEM115
PLEKHA1	TMEM126B
PLEKHG2	TMEM127
PLEKHM1	TMEM161A
PLEKHM2	TMEM168
PLEKHM3	TMEM173
PLEKHO2	TMEM175
PLIN3	TMEM180
PLOD1	TMEM19
PLOD3	TMEM2
PLSCR3	TMEM214
PLXNB2	TMEM30A
PLXND1	TMEM50B
PML	TMEM53
PNKD	TMEM63B
PNPLA2	TMEM8A
PNPLA6	TMTC3
PNPO	TMX4
PNPT1	TNF
PNRC2	TNFAIP1
POLA1	TNFRSF1A
POLG2	TNFSF12
POLL	TNK2
POLM	TNKS2
POLR2B	TNRC18
POM121	TOM1L2
POM121C	TOMM34
POR	TOP2B
PORCN	TOR2A
POU2F2	TP53
PPARD	TPP1
PPM1B	TRADD
PPM1K	TRAPPC1
PPM1M	TRAPPC4
PPP1R10	TRAPPC8
PPP1R11	TRIM14
PPP1R12C	TRIM41
PPP2R1A	TRIM8
PPP2R2B	TRIOBP
PPP2R5C	TRMT1
PPP3CB	TROVE2
PPP3CC	TSN
PPP3R1	TSPAN14
PPRC1	TSPAN2
PPWD1	TTC27
PRAF2	TTC37
PRAM1	TTLL12
PRICKLE3	TTYH2
PRKAA1	TTYH3
PRKACB	TUBB
PRKCSH	TXN2
PRPF38B	TYK2
PRPF39	TYW3
PRPF4B	UBA1
PRPS1	UBA7
PRR13	UBE2B
PRR14	UBE2Q1
PSD4	UBE3A
PSIP1	UBL3
PSKH1	UBQLN2
PSMB1	UBR1
PSMB7	UBR5
PSMC4	UBXN11
PSMC6	UCHL5
PSMD12	UCK1
PSMD14	UGCG
PSMD6	UHMK1
PSME3	UHRF1
PSME4	UNC13D
PSMF1	UNK
PSTPIP2	USMG5
PTBP1	USP15
PTER	USP21
PTGES3	USP24
PTPN18	USP28
PTPN4	USP33
PTPRM	USP47
PUS7L	USP48
PVR	USP9X
PVRL2	VAV3
PXN	VDR
PYCARD	VPS13A
QSOX1	VPS13C
RAB1B	VPS26A
RAB22A	VPS28
RAB27A	VRK1
RAB3GAP1	WAS
RAB43	WASH1
RAB4B	WBP2
RAB5C	WDR36
RAB7A	WDR48
RAB9A	WDR81
RABGAP1L	WRN
RABGGTA	XKR8
RABGGTB	XPO1
RAC2	XRCC1
RAD18	YDJC
RAD21	YIPF3
RAD23A	YIPF4
RAD50	YPEL3
RANBP10	YPEL5
RANBP2	ZBTB1
RANBP6	ZBTB34
RAP1B	ZBTB44
RAP1GDS1	ZBTB7A
RAP2A	ZC3H3
RARA	ZCCHC2
RARRES3	ZDHHC12
RARS	ZDHHC17
RARS2	ZDHHC3
RASA1	ZFAND6
RASGRP4	ZFHX3
RAVER1	ZFP36L1
RB1CC1	ZFPL1
RBCK1	ZFYVE16
RBM12B	ZMIZ1
RBM14	ZMIZ2
RBM3	ZNF26
RBM42	ZNF326
RBM47	ZNF330
RCHY1	ZNF335
RCN3	ZNF385A
RECQL	ZNF451
REEP4	ZNF467
RELA	ZNF574
RELT	ZNF580
REV1	ZNF592
REXO1	ZNF644
RFC1	ZNF654
RFT1	ZNF672
RFX1	ZNF703
RFX3	ZNF808
RGL2	ZRANB1
RGS14	ZYX
RGS19
RHBDF2
RHOG
RHOT2
RICTOR
RIF1
RILP
RIN1
RIN3
RIPK3
RMND5A
RMND5B
RNASE2
RNASEH2B
RNF123
RNF125
RNF126
RNF145
RNF185
RNF187
RNF19A
RNF214
RNF26
RNF44
RNPEPL1
ROCK2
ROGDI
RPA2
RPAP1
RPE
RPL15
RPL23
RPL24
RPL27A
RPL37A
RPL7
RPL9
RPP30
RPS12
RPS15
RPS18
RPS21
RPS24
RPS27A
RPS6KA3
RPS6KA5
RPS7
RPSA
RRM1
RSBN1L
RSF1
RSL24D1
RTTN
RUFY2
RUSC1
RUSC2
RXRA
S100A11
SACM1L
SACS
SAMD1
SAMD3
SAMD4B
SAMD8
SAR1A
SAR1B
SART3
SASH1
SASH3
SBNO1
SBNO2
SCAI
SCAMP2
SCAMP4
SCYL1
SEC62
SECTM1
SELO
SELPLG
SEMA4A
SEMA4B
SENP3
SENP5
SENP7
SEPN1
SEPSECS
SEPT11
SEPT7
SERBP1
SERINC1
SERINC2
SESN2
SESTD1
SETD1A
SETD1B
SETDB2
SF3A1
SF3A2
SF3B4
SFXN3
SGSH
SGTA
SH2B2
SH2B3
SH2D3C
SH3BP1
SH3BP2
SH3GL1
SH3RF3
SHARPIN
SHC1
SHFM1
SHKBP1
SHPRH
SIGLEC7
SIGLEC9
SIGMAR1
SIPA1
SIPA1L3
SIRPA
SIRPB2
SIRT1
SIRT2
SKIV2L2
SKP1
SLC11A1
SLC12A2
SLC12A9
SLC16A3
SLC17A5
SLC19A1
SLC20A1
SLC22A17
SLC22A18
SLC25A1
SLC25A11
SLC25A12
SLC25A19
SLC25A30
SLC25A36
SLC25A37
SLC25A39
SLC25A44
SLC25A6
SLC26A6
SLC27A1
SLC29A1
SLC29A3
SLC30A4
SLC30A5
SLC33A1
SLC35A3
SLC35A4
SLC35F5
SLC36A1
SLC36A4
SLC38A2
SLC38A9
SLC39A1
SLC39A10
SLC39A13
SLC39A4
SLC39A6
SLC43A2
SLC43A3
SLC48A1
SLC4A2
SLC4A7
SLC5A3
SLC6A12
SLC9A3R1
SLFN13
SLMAP
SMAD2
SMARCD2
SMARCD3
SMCR8
SMYD5
SNAPC2
SNRNP48
SNRPA
SNRPA1
SNRPD3
SNX20
SNX33
SOAT1
SOCS3
SOCS5
SOD1
SP2
SP4
SPATA5
SPHK2
SPI1
SPINT1
SPNS1
SPOPL
SPPL2A
SPSB3
SPTLC1
SQSTM1
SRBD1
SRCAP
SREBF1
SREK1
SRF
SRM
SRP54
SRSF10
SRSF5
SRSF7
SSH3
SSNA1
ST14
ST3GAL2
STAB1
STAG1
STARD10
STK11IP
STK40
STRN3
STRN4
STX17
STXBP2
STXBP3
SUCLA2
SUFU
SULF2
SULT1A3
SUPT16H
SUPT5H
SUV420H1
SYF2
SYMPK
SYNE1
SYNE2
SYTL3
SYVN1
TACC3
TADA2A
TADA3
TAF10
TAF15
TAF1C
TAF1D
TAPBPL
TARBP1
TARSL2
TAS2R20
TAS2R4
TAZ
TBC1D15
TBC1D2
TBC1D23
TBC1D3
TBC1D3B
TBC1D3C
TBC1D3F
TBC1D3H
TBC1D9B
TBCEL
TBK1
TBPL1
TCEA1
TCF3
TCIRG1
TCN2
TDRD3
TECR
TESK1
TET3
TEX10
TFAM
TFDP2
TFE3
TGFBR1
THADA
THBD
THOC2
THOC6
THUMPD1
TIA1
TICAM1
TIMP1
TIPRL
TKT
TLE3
TM2D1
TM2D3
TM9SF3
TMCO6
TMED8
TMEM106A
TMEM106C
TMEM109
TMEM115
TMEM126B
TMEM127
TMEM150B
TMEM161A
TMEM168
TMEM173
TMEM175
TMEM180
TMEM181
TMEM19
TMEM2
TMEM214
TMEM218
TMEM50B
TMEM53
TMEM62
TMEM63B
TMEM64
TMEM88
TMEM8A
TMF1
TMTC3
TMUB2
TMX4
TNFAIP1
TNFRSF10D
TNFRSF1A
TNFSF12
TNKS
TNKS2
TNRC18
TOM1
TOM1L2
TOMM20
TOMM34
TOP2B
TOPORS
TOR2A
TP53
TP53I11
TPK1
TPP1
TRABD
TRADD
TRAF7
TRANK1
TRAPPC1
TRAPPC5
TRAPPC6B
TRAPPC8
TRIM13
TRIM14
TRIM25
TRIM37
TRIM41
TRIM52
TRIM8
TRIOBP
TRMT1
TRMT2A
TROVE2
TRPM2
TSC2
TSPAN14
TSPAN2
TSPO
TTC13
TTC21B
TTC27
TTC37
TTC7A
TTLL12
TTLL4
TTYH2
TTYH3
TXN2
TYK2
TYMP
TYW3
U2AF1L4
UAP1
UAP1L1
UBA1
UBA7
UBE2E2
UBE2Q1
UBL3
UBL7
UBQLN2
UBQLN4
UBR1
UBR2
UBR5
UBXN11
UCHL5
UCK1
UGCG
UHMK1
UHRF2
ULK1
UNC13D
UNC50
UNK
USE1
USMG5
USP15
USP21
USP24
USP28
USP33
USP34
USP47
USP48
UTP20
VAC14
VAT1
VAV3
VDR
VENTX
VPS13A
VPS13C
VPS26A
VPS28
VPS33A
VPS36
VPS37C
VPS72
VRK1
VRK2
WAS
WASH1
WBP1
WBP2
WDFY4
WDR11
WDR36
WDR44
WDR48
WDR82
WDR89
WHSC1L1
WIZ
WRN
XKR8
XPO1
XRCC1
XRN1
YDJC
YIPF3
YIPF4
YPEL1
YPEL3
ZBED3
ZBTB1
ZBTB34
ZBTB37
ZBTB44
ZBTB47
ZBTB7A
ZBTB7B
ZC3H11A
ZC3H3
ZC3H6
ZC3H7A
ZC3H8
ZCCHC2
ZDHHC12
ZDHHC17
ZDHHC21
ZDHHC3
ZDHHC5
ZFAND6
ZFHX3
ZFP36
ZFP36L1
ZFPL1
ZMAT5
ZMIZ1
ZMIZ2
ZMYND11
ZNF121
ZNF136
ZNF142
ZNF224
ZNF26
ZNF266
ZNF267
ZNF296
ZNF326
ZNF330
ZNF335
ZNF33A
ZNF33B
ZNF358
ZNF385A
ZNF414
ZNF451
ZNF467
ZNF516
ZNF552
ZNF574
ZNF580
ZNF592
ZNF644
ZNF654
ZNF672
ZNF703
ZNF746
ZNF747
ZNF780B
ZNF808
ZNF865
ZRANB1
ZRANB2
ZSWIM1
ZWILCH
ZYX
