# Supplementary material for: Studying Dynamic Features in Myocardial Infarction Progression by Integrating miRNA-Transcription Factor Co-Regulatory Networks and Time-Series RNA Expression Data from Peripheral Blood Mononuclear Cells
Source: PLoS One. 2016 Jul 1;11(7):e0158638. doi: 10.1371/journal.pone.0158638 (PMC4930172; doi:10.1371/journal.pone.0158638)
Supplement: S3 File — (XLSX) [file pone.0158638.s007.xlsx]

## Sheet: Sheet1
Note: the node with red colour indicates hub node.
Acute phase miRNA–TF co-regulatory network						Subacute phase miRNA–TF co-regulatory network						Chronic phase miRNA–TF co-regulatory network
Node	Out degree	In degree	Degree	Betweenness Centrality		Node	Out degree	In degree	Degree	Betweenness Centrality		Node	Out degree	In degree	Degree	Betweenness Centrality
MYC	15	9	24	115		MYC	12	9	21	113		MYC	11	9	20	70
ESR1	8	5	13	49		E2F1	9	10	19	98		TP53	3	6	9	10
hsa-miR-155-5p	8	4	12	19		ESR1	7	4	11	34		ESR1	5	3	8	16
TP53	4	6	10	21		hsa-miR-155-5p	6	4	10	15		hsa-miR-155-5p	4	3	7	5
ICAM1	0	8	8	0		TP53	4	6	10	18		TNF	0	6	6	0
SPI1	5	3	8	1		TNF	0	6	6	0		SPI1	3	3	6	0
hsa-let-7a-5p	4	2	6	21		SPI1	3	3	6	0		hsa-miR-222-3p	3	2	5	7
hsa-miR-222-3p	3	2	5	12		hsa-let-7a-5p	3	2	5	11.6667		JUN	3	1	4	0
hsa-miR-17-5p	3	1	4	0		hsa-miR-222-3p	3	2	5	10		hsa-miR-200a-3p	2	1	3	0
hsa-miR-34a-5p	3	1	4	0		hsa-miR-17-5p	2	2	4	11.6667		hsa-miR-17-5p	2	1	3	0
hsa-miR-125b-5p	3	1	4	0		hsa-miR-34a-5p	3	1	4	0		hsa-miR-34a-5p	2	1	3	0
KRAS	0	4	4	0		hsa-miR-20a-5p	2	2	4	11.6667		hsa-miR-125b-5p	2	1	3	0
JUN	3	1	4	0		hsa-miR-125b-5p	3	1	4	0		hsa-miR-221-3p	2	1	3	0
MYB	3	1	4	0		KRAS	0	4	4	0		hsa-miR-19a-3p	2	1	3	0
hsa-miR-19b-3p	2	1	3	0		JUN	3	1	4	0		SMAD3	2	1	3	0
hsa-miR-19a-3p	2	1	3	0		hsa-miR-221-3p	2	1	3	0		ETS1	2	1	3	0
hsa-miR-221-3p	2	1	3	0		hsa-miR-19a-3p	2	1	3	0		NFKB1	2	1	3	0
hsa-miR-21-5p	2	1	3	0		hsa-miR-200a-3p	2	1	3	0		hsa-let-7c-5p	1	1	2	0
hsa-let-7g-5p	2	1	3	0		hsa-miR-20b-5p	2	1	3	0		hsa-let-7f-5p	1	1	2	0
hsa-miR-20b-5p	2	1	3	0		hsa-let-7g-5p	2	1	3	0		hsa-miR-26a-5p	1	1	2	0
hsa-miR-200a-3p	2	1	3	0		MYB	2	1	3	0		hsa-let-7a-5p	1	1	2	0
KAT2B	0	3	3	0		ETS1	2	1	3	0		hsa-miR-20a-5p	1	1	2	0
BCL6	0	3	3	0		NFKB1	2	1	3	0		hsa-let-7g-5p	1	1	2	0
ETS1	2	1	3	0		hsa-miR-93-5p	1	1	2	0		CTNNB1	0	2	2	0
NFKB1	2	1	3	0		hsa-miR-106b-5p	1	1	2	0		SIRT1	0	2	2	0
STAT3	2	1	3	0		hsa-miR-106a-5p	1	1	2	0		HBP1	0	2	2	0
E2F1	2	1	3	0		hsa-miR-223-3p	1	1	2	0		BCL3	0	2	2	0
SMAD3	2	1	3	0		hsa-let-7c-5p	1	1	2	0
hsa-let-7f-5p	1	1	2	0		hsa-let-7f-5p	1	1	2	0
hsa-miR-20a-5p	1	1	2	0		hsa-miR-26a-5p	1	1	2	0
hsa-let-7c-5p	1	1	2	0		AKT1	0	2	2	0
hsa-miR-26a-5p	1	1	2	0		GOLT1B	0	2	2	0
HBP1	0	2	2	0		SIRT1	0	2	2	0
SIRT1	0	2	2	0		CTNNB1	0	2	2	0
AKT1	0	2	2	0		BCL3	0	2	2	0
CASP8	0	2	2	0		CDKN1A	0	2	2	0
GOLT1B	0	2	2	0		SMAD3A	0	0	0	0
CDKN1A	0	2	2	0
FOSL1	0	2	2	0
BCL3	0	2	2	0
CD68	0	2	2	0
CTNNB1	0	2	2	0
